# Supplementary material for: Metabolic Rate Limits the Effect of Sperm Competition on Mammalian Spermatogenesis
Source: PLoS One. 2013 Sep 19;8(9):e76510. doi: 10.1371/journal.pone.0076510 (PMC3777943; doi:10.1371/journal.pone.0076510)
Supplement: Dataset S1 — The complete dataset used in all the analyses: morphological, reproductive, and metabolic data. (XLS) [file pone.0076510.s006.xls]

## Sheet: DATA
Supplementary dataset: morphological, reproductive, and metabolic data
DST: diameter of the seminiferous tubules; HSE: height of the seminiferous epithelium; PST: percentage of testis occupied by seminiferous tubules; RNSC: relative number of Sertoli cells; ESC: efficiency of Sertoli cells; SECL: seminiferous epithelium cycle length; DSP: daily sperm production; SpCauda: number of sperm in the cauda epididymides; SpEjac: number of sperm in the ejaculate; MSMR: mass-…
Order	Family	Species	Body mass (g)	Testes mass (g)	Source	DST (µm)	HSE (µm)	Source	PST	Source	RNSC (10⁶ / g testis)	ESC (number of round spermatids / Sertoli cell)	Source	SECL (days)	Source	Spermiogenesis duration (days)	Source	DSP (10⁶ sperm / gr testis * day)	Source	SpCauda (10⁶ sperm)	Source	SpEjac (10⁶ sperm)	Source	MSMR (ml O₂ / h * g)	Bmass MR (g)	BMR (ml O₂ / h)	Source
Artiodactyla	Bovidae	Bos indicus	554000	447.2	31	214.85		98, 185	81.4	31				14	30			12.2	31			11220	29	0.116768	396000	46240	60
Artiodactyla	Bovidae	Bos taurus	445000	359.2	171	232.112	73.9333	2, 5, 20, 171, 187	77.2944	2, 20, 171, 174	28.3	8	69, 102	13.4	2, 85	19.5	53	15.5333	2, 69, 171	34550	130	6295	8, 29, 168, 171	0.163529	270000	44152.7	75
Artiodactyla	Bovidae	Bubalus bubalis	680000	652	177	245	61	139	81.9165	139, 157				8.66364	110, 158	10.7	110, 158	14.9552	109, 157, 180	6545.45	109, 156	3074	90
Artiodactyla	Bovidae	Capra hircus	59000	202	102	221.209	67.1727	102, 106	87.0727	102, 106	23.1667	15.4	44, 102, 106	10.6	68			30.475	102, 106	12360	91	1750	70	0.206117	32500	6698.8	75
Artiodactyla	Bovidae	Ovis aries	57172.7	222.991	177	210.5		20	84.6	20	10		102	10.49	32, 53, 85, 131	14.655	32, 53	22.8	32	126000	8	3000	70
Artiodactyla	Camelidae	Camelus dromedarius	800000	121.7	177	215.71		62	61.11	189										2197.4	62	3248	62	0.09991	411550	41117.9	75
Artiodactyla	Cervidae	Capreolus capreolus	26660	45	70	199.8		152	76.2	152												525	74	0.413	190000	78470	81
Artiodactyla	Cervidae	Dama dama	73330	150	70	219.66	69.7833	188	77.2	188			188									9027	166
Artiodactyla	Suidae	Sus scrofa domesticus	146458	637.111	173	224		20	80.375	1, 95, 102, 174	23.9083	12.4	51, 69, 126	8.69692	66, 172	14.1333	53, 66, 153	24.9224	7, 126, 173	124733	8, 115, 173	57900	115, 168	0.192678	91250	17581.8	75
Artiodactyla	Suidae	Sus scrofa scrofa	39700	128.2	1	250.25	71.875	1, 47	84.9583	1, 47	42.4	6.6	1, 51	9.05	1			28.6	1			54000	166
Artiodactyla	Tayassuidae	Tayassu tajacu	22600	47.4	51	268.3	72.4056	48, 51	81.0667	48, 51	28	11.1	48, 51	12.3	51			23.4	51			339.335	46, 166	0.29	20200	5858	81
Carnivora	Canidae	Alopex lagopus	4800	4.06	88									12	12, 37							251.225	166, 167	0.443	4100	1816.3	81
Carnivora	Canidae	Canis familiaris	21620	27.66	177	216.296	86.7843	64, 164	88.35	20, 174	42.37	6.5	44, 151	13.5443	64, 165	21.1	23	20	9	2100	9	947.63	166, 168	0.359	20800	7467.2	181
Carnivora	Canidae	Canis latrans	11400	22.264	177									13.6	96	20.55	23, 153					193	166	0.355271	10230.4	3634.55	75
Carnivora	Canidae	Chrysocyon brachyurus	31500	12.68	88									8.99	23	12.3	23	28.7	23			59	166
Carnivora	Canidae	Vulpes vulpes	5070	9	70																	200.88	70, 166	0.525019	3835.1	2013.5	75
Carnivora	Felidae	Felis catus	3100	2.34	67	221.5	81	49,67	88.2	67	32	5.1	67, 102	10.4	67			15.7	67			351.85	70, 121, 166, 168	0.44	3000	1320	181
Carnivora	Felidae	Leopardus pardalis	13800	22	159	252	86	159	83.2	159	46	4.5	159	12.5	159			18.3	159			33.356	166	0.297714	10500	3126	184
Carnivora	Felidae	Panthera leo	183740	27.6	55	252.72	93.25	55	75.6	55		7.9	56									73.8	166	0.173	98000	16954	184
Carnivora	Felidae	Panthera onca	77000	35.4	50	245.5	83.65	49,50	75.9	49, 50	29	9.455	49, 50	12.8	50			16.9	50			27.1	166	0.222004	50400	11189	184
Carnivora	Felidae	Puma concolor	45000	14.9	49	227.4	67.8	49	78.1	49		7.3	49	9.89	104	14.08	104	26.8	103			31.98	166	0.237688	37200	8842	184
Carnivora	Mustelidae	Mustela putorius	1047	3.28	177									13	120							35.305	166	0.625	612	382.5	75
Primates	Callitrichidae	Callithrix jacchus	320	1.3	177	279.5	57.15	33, 86			40.6667	5.7	183	10	113							9.5	80	0.8	190	152	75
Primates	Callitrichidae	Callithrix penicillata	300	1.078	99	256	87	99	92.4	99	34.7	8	44, 99	15.4	99			18.4	99
Primates	Cebidae	Saimiri sciureus	779.9	3.17	177	180.6	66.9	137						10.2	18	15	18					142.3	70, 114	0.943747	868.75	819.88	75
Primates	Cercopithecidae	Cercopithecus aethiops	5290	20.6	177	202.526		43						10.2	18							267.455	70, 114, 166
Primates	Cercopithecidae	Macaca arctoides	10510	48.2	177									11.6	39	16.5	153					748.8	114
Primates	Cercopithecidae	Macaca fascicularis	4787	35.7	177	210		190	82.5	190	72.195	12.4	69, 151, 190	9.91625	14, 54, 65, 182	13.7	54					482.285	114, 166	0.487042	7100	3458	89
Primates	Cercopithecidae	Macaca mulatta	10430	76	177	165.6		16, 107	79.85	107, 154	63.4692		69, 107	10.4612	13, 18, 58, 150	15.4	53	23	11, 113	7716	11	682.868	114, 166	0.367293	6142.5	2256.1	75
Primates	Cercopithecidae	Mandrillus sphinx	31900	88.9	70				73.72	154
Primates	Cercopithecidae	Papio anubis	26400	78.42	177									11	35									0.292421	9500	2778	75
Primates	Cercopithecidae	Papio cynocephalus	28610	78.6	177									10.2	18							452.45	70, 114, 166	0.403995	14317	5784	89
Primates	Cercopithecidae	Pygathrix rubicundus	6200	3.6	154				47.67	154
Primates	Cheirogaleidae	Microcebus murinus	60	2.49	177						12	19.8	15											1.24532	101.05	125.84	75
Primates	Hominidae	Gorilla gorilla	134000	23.2	70	172.9		71	56.85	63, 71												79.7863	70, 114, 166	0.2			108
Primates	Hominidae	Homo sapiens	63540	50.2	177	262		93	64.1975	20, 93, 147, 154	47.3183	3.45	44, 69, 151	16	82, 83	23.325	83, 153	4.96875	3, 93, 94, 113	304.64	3, 9	258.262	8, 70, 114, 166	0.204978	68825	14107.6	75
Primates	Hominidae	Pan troglodytes	44340	118.8	177	203.6		71	73.52	71, 154				14	163							661.764	70, 114, 166	0.263543	34150	9000	75
Primates	Hominidae	Pongo pygmaeus	74640	35.3	70	188		71	66.1	71												77.3033	70, 114, 166	0.305	16200	4941	89
Primates	Hylobatidae	Hylobates cinereus	5540	4.6	154				51.22	154
Rodentia	Arvicolidae	Microtus agrestis	46.6	0.8	177	183		78						7.88	79									2.61869	25.15	65.86	75
Rodentia	Arvicolidae	Microtus ochrogaster	45.4	0.52	177									7.17	153	12.2	153			149.89	127	30.5	143	1.749	47	82.203	81
Rodentia	Arvicolidae	Myodes glareolus	21.8	0.65	177									6.7	79					43.24	191			2.46956	22.83	56.38	75
Rodentia	Caviidae	Cavia porcellus	813.3	4.1	177	216.429	60.4	20, 34	90.9833	20, 118	60.61		151	8.45	124							68	70	0.560665	673.2	377.44	75
Rodentia	Caviidae	Hydrochoerus hydrochaeris	58850	40.85	177	205		116	39	44, 116	19	5.6	52	11.9	138	16.7	138	10	44					0.25	26385	6596.25	75
Rodentia	Chinchillidae	Chinchilla lanigera	500	5	52	200	78	100	95	100	42.5	14.25	44, 52, 100	10.21	101			59.5	44, 52			72.35	70, 166	0.471394	455.5	214.72	75
Rodentia	Cricetidae	Akodon cursor	54	0.577	44	245	92	44	95.5	44	52.1	10.9	44	8.42	44			65.9	44
Rodentia	Cricetidae	Akodon montensis	37	0.433	44	233	90	44	96.6	44	54.7	10.3	44	8.89	44			62	44
Rodentia	Cricetidae	Cricetulus griseus	51.45	2.408	177									17	132
Rodentia	Cricetidae	Mesocricetus auratus	160.4	3.4	161	275		161	92.5	161	41.395	9.485	44, 52, 151, 161	8.92571	41, 57	14.8	53, 153	24	9	1130	8, 11, 115	45.5	70, 115	1.78791	104.2	186.3	75
Rodentia	Cricetidae	Mesocricetus brandti	184.6	3.54	19									8	119	13.8	119							1.83313	40.2	73.692	36
Rodentia	Cricetidae	Necromys lasiurus	60	0.475	44	246	86	44	95.5	44	47.9	13.2	44	7.8	44			79	44
Rodentia	Cricetidae	Oligoryzomys flavescens	21	0.09064	25	147.2	57.8	24	95.9	24
Rodentia	Cricetidae	Oligoryzomys nigripes	23	0.126	44	181	69	44	96.3	44	69.2	8.4	44	7.94	44			74	44
Rodentia	Cricetidae	Phodopus sungorus	42.4	1.58	177									7.9	178									1.54349	30.47	47.03	75
Rodentia	Cuniculidae	Agouti paca	5400	11.8	52	185	72	52	93.4	52	43	10.9	52	11.47	52			39	52					0.3	9156	2746.8	81
Rodentia	Dasyproctidae	Dasyprocta leporina	2500	8.2	52	193	74	52	91.4	52	57	9.2	52	9.52	52			52	52			74.69	166	0.58	2687	1558.46	75
Rodentia	Echimydae	Trinomys moojeni	207	1.93	45	172	67	45	97.6	45	53	14.7	44, 45	8.6	45			82	45
Rodentia	Muridae	Bandicota bengalensis	289	2.12	177	194.383		87						10	160
Rodentia	Muridae	Conilurus penicillatus	184	4.388	28	168		175												1908	28			0.762992	213.2	162.67	75
Rodentia	Muridae	Hydromys chrysogaster	745	11.765	28															1156	28			0.738738	764.75	564.95	75
Rodentia	Muridae	Melomys burtoni	78	1.91	28															333	28
Rodentia	Muridae	Meriones unguiculatus	77	1.08	155	253	100	155	92.2	155	28	12.6	52, 155	10.55	155			33	155					1.15	67	77.05	105
Rodentia	Muridae	Mus musculus	15.3	0.12	177	194.267	61.9	20, 76	91.1333	20, 52, 76	38.6733	9.1	52, 69, 151	8.68667	41, 97, 125	14.3333	53, 153	37.5	9, 44, 52	41.6667	9, 76, 112	5.3206	70, 166	1.96647	23.26	45.74	75
Rodentia	Muridae	Mus pahari	30.8	0.118	77		57.8	76	91.6	76										9.1	76
Rodentia	Muridae	Mus spicilegus	14.49	0.409	77		53.9	76	95	76										99.4	76
Rodentia	Muridae	Mus spretus	17.01	0.295	77		64	76	95.1	76										48	76			2.84	21.8	61.912	105
Rodentia	Muridae	Notomys alexis	32	0.052	142	203		27	86.2559	27, 141				14	142	22.9	142	9.8	142	2.22889	27, 140, 142			1.38399	33.1	45.81	75
Rodentia	Muridae	Notomys cervinus	33	0.198	27	221		27	85.1	27										21.4	27			1.27948	33.67	43.08	75
Rodentia	Muridae	Notomys fuscus	44	0.067	27	217		27	85.6	27										2	27
Rodentia	Muridae	Notomys mitchelli	39.3333	0.0643333	27	206		27	88.1	27										1.8	27
Rodentia	Muridae	Pseudomys apodemoides	31	0.141	27	231		27	71	27										10	27
Rodentia	Muridae	Pseudomys australis	48.8	1.57	142	232		27	95.1	27				11.2	142	17.9	142	26	142	900.654	27, 140, 142
Rodentia	Muridae	Pseudomys delicatulus	8.5	0.0465	27	204		27	72.2	27
Rodentia	Muridae	Pseudomys desertor	39	0.558	27	197		27	94.6	27
Rodentia	Muridae	Pseudomys hermannsburgensis	16.5	0.1455	27	226		27	82.1	27										20	27			1.90984	12.2	23.3	75
Rodentia	Muridae	Pseudomys nanus	74	1.828	27	241		27	95.6	27										387	27
Rodentia	Muridae	Pseudomys novaehollandiae	19	0.071	27	184		27	93	27
Rodentia	Muridae	Pseudomys shortridgei	78	0.345	27	201		27	95.8	27										51	27
Rodentia	Muridae	Rattus colletti	154	1.938	28	226		176												323	28			0.741943	165.7	122.94	75
Rodentia	Muridae	Rattus fuscipes	110	4.262	28	224		176												387	28			1.1	76	83.6	75
Rodentia	Muridae	Rattus norvegicus (feral)	299	3.26	148									12.44	148	20.4	153	21.1	142					1.19757	226.81	271.62	75
Rodentia	Muridae	Rattus norvegicus (laboratory)	354.5	3.21	148	259.945		9, 20, 93, 146	84.4647	93, 117, 146	26.73	8.918	22, 52, 69, 117, 151, 186	12.4083	14, 38, 40, 148, 149	21.4	42, 53, 111	20.7687	17, 22, 93, 144, 186	342.598	17, 144, 179	46.9	70, 115	1.06008	253	268.2	26
Rodentia	Muridae	Rattus tunneyi	243	4.865	28	228		176												130	28
Rodentia	Muridae	Rattus villosissimus	207	2.15	28															195	28			0.582	250.6	145.849	105
Rodentia	Muridae	Uromys caudimaculatus	820	7.197	28															1342	28			0.703	812	570.836	105
Rodentia	Octodontidae	Octodon degus	233.3	1.82	73	168	61	145	92.7	151	88.33		151											0.839	206.4	173.17	105
Rodentia	Sciuridae	Marmota monax	4165	7.4	70	145.56		162	39.565	151, 162	51.81		151									0.42	166	0.25	2650	662.5	105
Lagomorpha	Leporidae	Oryctolagus cuniculus	2888	6.06	177	188		6, 9, 169	86.8	6	26.145	12.2	69, 151	10.6788	4, 10, 128, 170	15.6	153	33.9908	6, 7, 129	1604.67	8, 9, 129	173.15	8, 70, 166	0.623217	2204.93	1374.15	75
Perissodactyla	Equidae	Equus asinus	262000	392	122	222	87	122, 123	80	122, 123	27.2551	15.1	44, 122	10.5	122			40	84	60935	61			0.165	177500	29287.5	81
Perissodactyla	Equidae	Equus caballus	473000	326	174	199.25		92, 174	67.7103	38, 92, 174	47.715	8.7	102, 151	12.2	174	18.8	153	19.4679	38, 72, 92	50731.5	8, 11, 61	10950	8, 168	0.25	260000	65000	181
Eulipotyphla	Erinaceidae	Erinaceus europaeus	665	2.31	70	235		59						10	59	14.9	59							0.396	1191.2	471.715	81
Eulipotyphla	Soricidae	Crocidura russula	14.2	0.044	134									12.12	133, 134					1.7	136			2.2	14.2	31.24	134
Eulipotyphla	Soricidae	Neomys fodiens	16.8	0.241	134									8.69	134, 135					30.1	136			2.9	16.8	48.72	134
Eulipotyphla	Soricidae	Sorex araneus	10.9	0.173	134									8.35	133, 134					13.2	136			6.1	10.9	66.49	134
Eulipotyphla	Soricidae	Sorex coronatus	10.2	0.053	134									9	134									5.7	10.2	58.14	134
Eulipotyphla	Soricidae	Sorex minutus	5.2	0.148	134									8.5	134									8.6	5.2	44.72	134
Eulipotyphla	Soricidae	Suncus murinus	68.6	0.169	134									14.3	134					3.3	136	0.5	70	1.7	68.6	116.62	134
Eulipotyphla	Talpidae	Condylura cristata	48.5	2.1	21															2451	21			2.25102	49	110.3	184
Eulipotyphla	Talpidae	Scalopus aquaticus	109	1.67	21															571	21			1.655	58.5	96.8175	81
REFERENCES
1	Almeida FFL, Leal MC, França LR. 2006. Testis Morphometry, Duration of Spermatogenesis, and Spermatogenic Efficiency in the Wild Boar (Sus scrofa scrofa)1. Biol Reprod. 75:792-799.
2	Amann RP, Almquist JO. 1962. Reproductive capacity of dairy bulls. VIII. Direct and indirect measurement of testicular sperm production. J Dairy Sci. 45:774-781.
3	Amann RP, Howards SS. 1980. Daily spermatozoal production and epididymal spermatozoal reserves of the human male. J Urol. 124:211-215.
4	Amann RP, Lambiase JT, Jr. 1969. The male rabbit. III. Determination of daily sperm production by means of testicular homogenates. J Anim Sci. 28:369-374.
5	Amann RP. 1962. Reproductive capacity of dairy bulls. III. The effect of ejaculation frequency, unilateral vasectomy, and age on spermatogenesis. Am J Anat. 110:49-67.
6	Amann RP. 1970. The male rabbit. IV. Quantitative testicular histology and comparisons between daily sperm production as determined histologically and daily sperm output. Fertil Steril. 21:662-672.
7	Amann RP. 1970. Sperm production rates. In: Johnson AP, Gomes WR, Vandemark NL, eds. The testis. New York: Academic Press. p. 433-482.
8	Amann RP. 1981. A critical review of methods for evaluation of spermatogenesis from seminal characteristics. J Androl. 2:37-58.
9	Amann RP. 1986. Detection of Alterations in Testicular and Epididymal Function in Laboratory Animals. Environ Health Perspect. 70:149-158.
10	Amann RP, Koefoed-Johnsen HH, Levi H. 1965. Excretion pattern of labelled spermatozoa and the timing of spermatozoa formation and epididymal transit in rabbits injected with thymidine-3H. J Reprod Fertil. 10:169-183.
11	Amann RP, Johnson L, Thompson DL, Pickett BW. 1976. Daily spermatozoal production, epididymal spermatozoal reserves and transit time of spermatozoa through the epididymis of the rhesus monkey. Biol Reprod. 15:586-592.
12	Andersen Berg K, Clausen OPF, Huitfeldt HS. 1990. The spermatogenic cycle in the blue fox (Alopex lagopus): relative frequency and absolute duration of the different stages. Int J Androl. 13:315-326.
13	Arsenieva M, Dubinin NP, Orlova NN, Bakulina ED. 1961. Radiation analysis of duration of meiotic phases in spermatogenesis of monkey (Macaca mulatta). Dokl Akad Nauk SSSR. 141:1486-1489.
14	Aslam H, Rosiepen G, Krishnamurthy H, Arslan M, Clemen G, Nieschlag E, Weinbauer GF. 1999. The cycle duration of the seminiferous epithelium remains unaltered during GnRH antagonist-induced testicular involution in rats and monkeys. J Endocrinol. 161:281-288.
15	Aslam H, Schneiders A, Perret M, Weinbauer G, Hodges J. 2002. Quantitative assessment of testicular germ cell production and kinematic and morphometric parameters of ejaculated spermatozoa in the grey mouse lemur, Microcebus murinus. Reproduction. 123:323-332.
16	Bansode FW, Chowdhury SR, Dhar JD. 2003. Seasonal changes in the seminiferous epithelium of rhesus and bonnet monkeys. J Med Primatol. 32:170-177.
17	Banzato TP. 2010. Avaliação de parâmetros reprodutivos e análise histológica do testículo de ratos expostos ao cádmio in útero e durante a lactação. Sorocaba: Universidade Federal de São Carlos Campus Sorocaba.
18	Barr AB. 1973. Timing of spermatogenesis in four nonhuman primate species. Fertil Steril. 24:381-389.
19	Bartness TJ, Milner R, Geloen A, Trayhurn P. 1991. Effects of high fat diets on hibernation and adipose tissue in Turkish hamsters. Journal of Comparative Physiology B: Biochemical, Systemic, and Environmental Physiology. 161:451-459.
20	Bascom KF, Osterud HL. 1925. Quantitative studies of the testicle. II. Pattern and total tubule lenght in the testicles of certain common mammals. Anat Rec. 30:159-169.
21	Bedford JM, Mock OB, Nagdas SK, Winfrey VP, Olson GE. 1999. Reproductive features of the eastern mole (Scalopus aquaticus) and star-nose mole (Condylura cristata). J Reprod Fertil. 117:345-353.
22	Berndtson WE, Thompson TL. 1990. Changing relationships between testis size, Sertoli cell number and spermatogenesis in Sprague-Dawley rats. J Androl. 11:429-435.
23	Bitencourt VL, de Paula TAR, da Matta SLP, Fonseca CC, Benjamin LdA, Costa DS. 2007. The seminiferous epithelium cycle and daily spermatic production in the adult maned wolf (Chrysocyon brachyurus, Illiger, 1811). Micron. 38:584-589.
24	Boiani L, Casanova G, Olivera A, Berois N. 2007. Seminiferous epithelium cycle of a hantavirus reservoir, the long-tailed mouse Oligoryzomys flavescens (Rodentia--Cricetidae). Tissue Cell. 39:267-275.
25	Boiani L, Berois N, D'Elía G. 2008. Annual male reproductive cycle of a hantavirus reservoir, the long-tailed mouse Oligoryzomys flavescens (Rodentia; Cricetidae, Sigmodontinae) from Uruguay. Mastozoologia Neotropical. 15:23-32.
26	Bozinovic F. 1992. Scaling of basal and maximum metabolic rate in rodents and the aerobic capacity model for the evolution of endothermy. Physiol Zool. 65:921-932.
27	Breed WG. 1982. Morphological variation in the testes and accessory sex organs of Australian rodents in the genera Pseudomys and Notomys. J Reprod Fertil. 66:607-613.
28	Breed WG. 1997. Interspecific variation in testis size and epididymal sperm number in Australasian rodents with special reference to the genus Notomys. Aust J Zool. 45:651-669.
29	Brito LFC, Silva AEDF, Rodrigues LH, Vieira FV, Deragon LAG, Kastelic JP. 2002. Effects of environmental factors, age and genotype on sperm production and semen quality in Bos indicus and Bos taurus AI bulls in Brazil. Anim Reprod Sci. 70:181-190.
30	Cardoso FM, Godinho HP. 1983. Cycle of the seminiferous epithelium and its duration in the zebu, Bos indicus. Anim Reprod Sci. 5:231-245.
31	Cardoso FM, Godinho HP. 1985. Daily sperm production of zebus (Bos indicus) estimated by quantitative histology of the testis. Theriogenology. 23:841-847.
32	Cardoso FM, Queiroz GF. 1988. Duration of the cycle of the seminiferous epithelium and daily sperm production of Brazilian hairy rams. Anim Reprod Sci. 17:77-84.
33	Chandolia RK, Luetjens CM, Wistuba J, Yeung CH, Nieschlag E, Simoni M. 2006. Changes in endocrine profile and reproductive organs during puberty in the male marmoset monkey (Callithrix jacchus). Reproduction. 132:355-363.
34	Chinoy MR, Sharma JD, Sanjeevan AG, Chinoy NJ. 1983. Structural changes in male reproductive organs and spermatozoa of scorbutic guinea pigs. Proc Indian natn Sci Acad. B49:628-635.
35	Chowdhury AK, Steinberger E. 1976. A study of germ cell morphology and duration of spermatogenic cycle in the baboon, Papio anubis. The Anatomical Record. 185:155-169.
36	Clarke A, Rothery P, Isaac NJB. 2010. Scaling of basal metabolic rate with body mass and temperature in mammals. Journal of Animal Ecology. 79:610-619.
37	Clausen OPF, Andersen Berg K, Kirkhus B, De Angelis P, Huitfeldt H. 1992. BrdU incorporation studies for evaluation of spermatogenesis in the blue fox. Cytometry. 13:374-380.
38	Clemmons AJ, Thompson DL, Johnson L. 1995. Local initiation of spermatogenesis in the horse. Biol Reprod. 52:1258-1267.
39	Clermont Y, Antar M. 1973. Duration of the cycle of the seminiferous epithelium and the spermatogonial renewal in the monkey Macaca arctoides. Am J Anat. 136:153-165.
40	Clermont Y, Harvey SC. 1965. Duration of the cycle of the seminiferous epithelium of normal, hypophysectomized and hypophysectomized-hormone treated albino rats. Endocrinology. 76:80-89.
41	Clermont Y, Trott M. 1969. Duration of the cycle of the seminiferous epithelium in the mouse and hamster determined by means of 3H-thymidine and radioautography. Fertil Steril. 20:805-817.
42	Clermont Y, Leblond CP, Messier B. 1959. Duree du cycle de l'epithelium seminal du rat. Archives d'Anatomie Microscopique et de Morphologie Experimentale. 48:37-55.
43	Conaway CH, Sade DS. 1969. Annual Testis Cycle of the Green Monkey (Cercopithecus aethiops) on St. Kitts, West Indies. J Mammal. 50:833-835.
44	Cordeiro-Júnior DA. 2009. Estrutura e função testiculares em roedores silvestres das famílias Echimyidae (Trinomys moojeni) e Cricetidae (Akodon cursor, Akodon montensis, Necromys lasiurus e Oligoryzomys migripes), da reserva particular do patrimônio natural do Caraça - MG. Belo Horizonte, Brasil: Universidade Federal de Minas Gerais.
45	Cordeiro-Júnior DA, Costa GMJ, Talamoni SA, França LR. 2010. Spermatogenic efficiency in the spiny rat, Trinomys moojeni (Rodentia: Echimyidae). Anim Reprod Sci. 119:97-105.
46	Costa DS, De Paula TAR. 2005. Coleta e avaliação do sêmen de catetos (Tayassu tajacu). Biota Neotropica. 5.
47	Costa DS, Silva JFS. 2006. Wild boars (Sus scrofa scrofa) seminiferous tubules morphometry. Brazilian Archives of Biology and Technology. 49:739-745.
48	Costa DS, Henry M, Paula TAR. 2004. Espermatogênese de catetos (Tayassu tajacu). Arquivo Brasileiro de Medicina Veterinária e Zootecnia. 56:46-51.
49	Costa DS, Paula TAR, Da Matta SLP. 2006. Cat, cougar, and jaguar spermatogenesis: a comparative analysis. Brazilian Archives of Biology and Technology. 49:725-731.
50	Costa GMJ, Chiarini-Garcia H, Morato RG, Alvarenga RLLS, França LR. 2008. Duration of spermatogenesis and daily sperm production in the jaguar (Panthera onca). Theriogenology. 70:1136-1146.
51	Costa GMJ, Leal MC, Silva JV, Cassia A, Ferreira S, Guimaraes DA, Franca LR. 2010. Spermatogenic cycle length and sperm production in a feral pig species (Collared peccary, Tayassu tajacu). J Androl. 31:221-230.
52	Costa G, Leal M, Ferreira A, Guimaraes D, Franca L. 2010. Duration of spermatogenesis and spermatogenic efficiency in two large neotropical rodent species: The agouti (Dasyprocta leporina) and paca (Agouti paca). J Androl. 31:489-499.
53	Courot M, Hochereau-de Reviers MT, Ortavant R. 1970. Spermatogenesis. In: Johnson AD, Gomes WR, Vandemark NL, eds. The Testis. New York: Academic Press. p. 339-432.
54	Dang D-C. 1971. Durée du cycle de l'épithélium séminifère du singe crabier, Macaca fascicularis. Ann Biol Anim Biochim Biophys. 11:373-377.
55	de Barros JB. 2005. Análise morfofuncional do testículo e da espermatogenese de leoes africanos (Panthera leo, Linnaeus, 1758) adultos. Minas Gerais, Brasil.
56	de Barros JB, de Paula TA, da Matta SL, Fonseca CC, Leite FL, Rossi JL, Jr. et al. 2007. Sertoli cell index and spermatic reserves in adult captive African lions (Panthera leo, Linnaeus 1758). Anim Reprod Sci. 102:350-356.
57	de Rooij DG. 1968. Stem cell renewal and duration of the spermatogonial cycle in the goldhamster. Zeitschrift für Zellforschung. 89:133-136.
58	de Rooij DG, van Alphen MM, van de Kant HJ. 1986. Duration of the cycle of the seminiferous epithelium and its stages in the rhesus monkey (Macaca mulatta). Biol Reprod. 35:587-591.
59	Dutourné B, Saboureau M. 1983. An endocrine and histophysiological study of the testicular annual cycle in the hedgehog (Erinaceus europaeus L.). Gen Comp Endocrinol. 50:324-332.
60	Elgar MA, Pagel MD, Harvey PH. 1988. Sleep in mammals. Anim Behav. 36:1407-1419.
61	ElWishy AB. 1974. Testicular and epididymal sperm reserves in the ass (Equus asinus) and stallion (Equus caballus). Z Tierzuecht Zuechtungsbiol. 91:334-344.
62	ElWishy AB. 1988. Reproduction in the male dromedary (Camelus dromedarius): A review. Anim Reprod Sci. 17:217-241.
63	Enomoto T, Matsubayashi K, Nakano M, Fujii-Hanamoto H, Kusunoki H. 2004. Testicular histological examination of spermatogenetic activity in captive gorillas (Gorilla gorilla). Am J Primatol. 63:183-199.
64	Foote RH, Swierstra EE, Hunt WL. 1972. Spermatogenesis in the dog. The Anatomical Record. 173:341-351.
65	Fouquet JP, Dadoune JP. 1986. Renewal of spermatogonia in the monkey (Macaca fascicularis). Biol Reprod. 35:199-207.
66	França LR, Cardoso FM. 1998. Duration of spermatogenesis and sperm transit time through the epididymis in the Piau boar. Tissue Cell. 30:573-582.
67	França LR, Godinho CL. 2003. Testis morphometry, seminiferous epithelium cycle length, and daily sperm production in domestic cats (Felis catus). Biol Reprod. 68:1554-1561.
68	França LR, Becker-Silva SC, Chiarini-Garcia H. 1999. The length of the cycle of seminiferous epithelium in goats (Capra hircus). Tissue Cell. 31:274-280.
69	França LR, Russell LD, Cummins JM. 2002. Is human spermatogenesis uniquely poor? Annual Review of Biomedical Sciences. 4:19-40.
70	Freeman S. 1990. The evolution of the scrotum: A new hypothesis. J Theor Biol. 145:429-445.
71	Fujii-Hanamoto H, Matsubayashi K, Nakano M, Kusunoki H, Enomoto T. 2011. A comparative study on testicular microstructure and relative sperm production in gorillas, chimpanzees, and orangutans. Am J Primatol. 73:570-577.
72	Gebauer MR, Pickett BW, Swierstra EE. 1974. Reproductive physiology of the stallion. II. Daily production and output of sperm. J Anim Sci. 39:732-736.
73	Goel N, Lee TM, Pieper DR. 1998. Removal of the olfactory bulbs delays photic reentrainment of circadian activity rhythms and modifies the reproductive axis in male Octodon degus. Brain Res. 792:229-236.
74	Goeritz F, Quest M, Wagener A, Fassbender M, Broich A, Hildebrandt TB, Hofmann RR, Blottner S. 2003. Seasonal timing of sperm production in roe deer: interrelationship among changes in ejaculate parameters, morphology and function of testis and accessory glands. Theriogenology. 59:1487-1502.
75	Gomendio M, Tourmente M, Roldan ERS. 2011. Why mammalian lineages respond differently to sexual selection: metabolic rate constrains the evolution of sperm size. Proc R Soc Lond B. 1721:3135-3141.
76	Gómez Montoto L, Arregui L, Gomendio M, Roldan ERS. Unpublished. Increased sperm production under sperm competition is associated with greater proportion of testicular seminiferous tubules.
77	Gómez Montoto L, Magaña C, Tourmente M, Martín-Coello J, Crespo C, Luque-Larena JJ, Gomendio M, Roldan ERS. 2011. Sperm competition, sperm numbers and sperm quality in muroid rodents. Plos One. 6:e18173.
78	Grocock CA, Clarke JR. 1975. Spermatogenesis in mature and regressed testes of the vole (Microtus agrestis). J Reprod Fertil. 43:461-470.
79	Grocock CA, Clarke JR. 1976. Duration of spermatogenesis in the vole (Microtus agrestis) and bank vole (Clethrionomys glareolus). J Reprod Fertil. 47:133-135.
80	Grupen CG, Gilchrist RB, Nayudu PL, Barry MF, Schulz SJ, Ritter LJ, Armstrong DT. 2007. Effects of ovarian stimulation, with and without human chorionic gonadotrophin, on oocyte meiotic and developmental competence in the marmoset monkey (Callithrix jacchus). Theriogenology. 68:861-872.
81	Hayssen V, Lacy RC. 1985. Basal metabolic rates in mammals: Taxonomic differences in the allometry of BMR and body mass. Comp Biochem Physiol Part A: Physiol. 81:741-754.
82	Heller CG, Clermont Y. 1963. Spermatogenesis in man: an estimate of its duration. Science. 140:184-185.
83	Heller CG, Clermont Y. 1964. Kinetics of the germinal epithelium in man. Recent Prog Horm Res. 20:545-575.
84	Hess RA, França LR. 2008. Spermatogenesis and cycle of the seminiferous epithelium. In: Cheng CY, ed. Molecular Mechanisms in Spermatogenesis. Austin, TX: Landes Bioscience / Springer Science+Business Media. p. 1-15.
85	Hochereau M-T, Courot M, Ortavant R, Buré C, Boivineau L, de Fontaubert Y. 1964. Marquage des cellules germinales du bélier et du taureau par injection de thymidine tritiée dans l´artère spermatique. Ann Biol Anim Biochim Biophys. 4:157-161.
86	Hodges JK, Heam JP. 1977. Effects of immunisation against luteinising hormone releasing hormone on reproduction of the marmoset monkey Callithrix jacchus. Nature. 265:746-748.
87	Hussain I, Ahmad MM, Brooks JE. 1994. Effect of seasonal variations in diet and climatic factors on reproduction on the bandicoot rat, Bandicota bengalensis. Pakistan Journal of Zoology. 26:119-126.
88	Iossa G, Soulsbury CD, Baker PJ, Harris S. 2008. Sperm competition and the evolution of testes size in terrestrial mammalian carnivores. Func Ecol. 22:655-662.
89	Isler K, Christopher Kirk E, Miller JMA, Albrecht GA, Gelvin BR, Martin RD. 2008. Endocranial volumes of primate species: scaling analyses using a comprehensive and reliable data set. J Hum Evol. 55:967-978.
90	Jainudeen MR, Bongso TA, Dass S. 1982. Semen characteristics of the swamp buffalo (Bubalus bubalis). Anim Reprod Sci. 4:213-217.
91	Jindal SK, Panda JN. 1980. Epididymal sperm reserves of the goat (Capra hircus). J Reprod Fertil. 59:469-471.
92	Johnson L, Neaves WB. 1981. Age-related changes in the Leydig cell population, seminiferous tubules, and sperm production in stallions. Biol Reprod. 24:703-712.
93	Johnson L, Petty CS, Neaves WB. 1980. A comparative study of daily sperm production and testicular composition in humans and rats. Biol Reprod. 22:1233-1243.
94	Johnson L, Petty CS, Neaves WB. 1984. Influence of age on sperm production and testicular weights in men. J Reprod Fertil. 70:211-218.
95	Kennelly JJ, Foote RH. 1964. Sampling boar testes to study spermatogenesis quantitatively and to predict sperm production. J Anim Sci. 23:160-167.
96	Kennelly JJ. 1972. Coyote reproduction I. The duration of the spermatogenic cycle and epididymal sperm transport. J Reprod Fertil. 31:163-170.
97	Kluin PM, Kramer MF, De Rooij DG. 1982. Spermatogenesis in the immature mouse proceeds faster than in the adult. Int J Androl. 5:282-294.
98	Kumi-Diaka J, Osori D, Njoku C, Ogwu D. 1983. Quantitative estimation of spermatogenesis in bulls (Bos indicus) in a tropical environment of Nigeria. Vet Res Commun. 6:215-222.
99	Leal MC, França LR. 2006. The seminiferous epithelium cycle length in the black tufted-ear marmoset (Callithrix penicillata) is similar to humans1. Biol Reprod. 74:616-624.
100	Leal MC, França LR. 2008. Postnatal Sertoli and Leydig cell proliferation and the establishment of puberty and sexual maturity in Chinchilla lanigera (Rodentia,Chinchillidae). Reprod Fertil Dev. 20:665-673.
101	Leal MC, França LR. 2009. Slow increase of Sertoli cell efficiency and daily sperm production causes delayed establishment of full sexual maturity in the rodent Chinchilla lanigera. Theriogenology. 71:509-518.
102	Leal MC, Becker-Silva SC, Chiarini-Garcia H, França LR. 2004. Sertoli cell efficiency and daily sperm production in goats (Capra hircus). Animal Reproduction. 1:122-128.
103	Leite FLG, Paula TAR. 2003. Rendimento intrínseco da espermatogênese, o índice de células de Sertoli e a produção espermática diária da onça parda (Puma concolor). Revista Brasileira de Reproducao Animal. 27:21-26.
104	Leite FLG, de Paula TAR, da Matta SLP, Fonseca CC, das Neves MTD, de Barros JBG. 2006. Cycle and duration of the seminiferous epithelium in puma (Puma concolor). Anim Reprod Sci. 91:307-316.
105	Lovegrove Barry G. 2000. The zoogeography of mammalian basal metabolic rate. The American Naturalist. 156:201-219.
106	Machado AA, Jr., Assis Neto AC, Sousa A, Jr., Menezes DJ, Alves FR, Sousa AL, Carvalho MA. 2011. Daily sperm production and testicular morphometry in goats according to external scrotal conformation. Anim Reprod Sci.
107	Marshall GR, Plant TM. 1996. Puberty occurring either spontaneously or induced precociously in rhesus monkey (Macaca mulatta) is associated with a marked proliferation of Sertoli cells. Biol Reprod. 54:1192-1199.
108	Martin AP, Palumbi SR. 1993. Body size, metabolic rate, generation time, and the molecular clock. Proceedings of the National Academy of Sciences. 90:4087-4091.
109	McCool CJ, Entwistle KW. 1989. Reproductive function in the Australian Swamp buffalo bull: Age effects and seasonal effects. Theriogenology. 31:583-594.
110	McCool CJ, Entwistle KW, Townsend MP. 1989. The cycle of the seminiferous epithelium in the Australian swamp buffalo. Theriogenology. 31:399-417.
111	McGuckin MA, Blackshaw AW. 1987. Cycle of the seminiferous epithelium in the grey-headed fruit bat, Pteropus poliocephalus. Aust J Biol Sci. 40:203-210.
112	Meistrich ML, Hughes TJ, Bruce WR. 1975. Alteration of epididymal sperm transport and maturation in mice by oestrogen and testosterone. Nature. 258:145-147.
113	Millar MR, Sharpe RM, Weinbauer GF, Fraser HM, Saunders PTK. 2000. Marmoset spermatogenesis: organizational similarities to the human. Int J Androl. 23:266-277.
114	Møller AP. 1988. Ejaculate quality, testes size and sperm competition in primates. J Hum Evol. 17:479-488.
115	Møller AP. 1989. Ejaculate quality, testes size and sperm production in mammals. Func Ecol. 3:91-96.
116	Moreira JR, Clarke JR, MacDonald DW. 1997. The testis of capybaras (Hydrochoerus hydrochaeris). J Mammal. 78:1096-1100.
117	Mori H, Christensen AK. 1980. Morphometric analysis of Leydig cells in the normal rat testis. J Cell Biol. 84:340-354.
118	Mori H, Shimizu D, Takeda A, Takioka Y, Fukunishi R. 1980. Stereological analysis of Leydig cells in normal guinea pig testis. J Electron Microsc (Tokyo). 29:8-21.
119	Myoga H, Sung WK, Jagiello G. 1991. The cycle of the seminiferous epithelium of the Turkish hamster (Mesocricetus brandti). Development, Growth & Differentiation. 33:599-604.
120	Nakai M, Van Cleeff JK, Bahr JM. 2004. Stages and duration of spermatogenesis in the domestic ferret (Mustela putorius furo). Tissue Cell. 36:439-446.
121	Neubauer K, Jewgenow K, Blottner S, Wildt DE, Pukazhenthi BS. 2004. Quantity rather than quality in teratospermic males: A histomorphometric and flow cytometric evaluation of spermatogenesis in the domestic cat (Felis catus). Biol Reprod. 71:1517-1524.
122	Neves ES, Chiarini-Garcia H, França LR. 2002. Comparative testis morphometry and seminiferous epithelium cycle length in donkeys and mules. Biol Reprod. 67:247-255.
123	Nipken C, Wrobel KH. 1997. A quantitative morphological study of age-related changes in the donkey testis in the period between puberty and senium. Andrologia. 29:149-161.
124	Noller DW, Flickinger CJ, Howards SS. 1977. Duration of the cycle of the seminiferous epithelium in the guinea pig determined by tritiated thymidine autoradiography. Biol Reprod. 17:532-534.
125	Oakberg EF. 1956. Duration of spermatogenesis in the mouse and timing of stages of the cycle of the seminiferous epithelium. Am J Anat. 99:507-516.
126	Okwun OE, Igboeli G, Ford JJ, Lunstra DD, Johnson L. 1996. Number and function of Sertoli cells, number and yield of spermatogonia, and daily sperm production in three breeds of boar. J Reprod Fertil. 107:137-149.
127	Ophir AG, delBarco-Trillo J. 2007. Anogenital distance predicts female choice and male potency in prairie voles. Physiol Behav. 92:533-540.
128	Orgebin-Crist MC. 1965. Passage of spermatozoa labelled with thymidine-3H through the ductus epididymidis of the rabbit. J Reprod Fertil. 10:241-251.
129	Orgebin-Crist MC. 1968. Gonadal and epididymal sperm reserves in the rabbit: estimation of the daily sperm production. J Reprod Fertil. 15:15-25.
130	Orgebin-Crist MC, Boivineau L, de Fontaubert Y. 1962. Recherches expérimentales sur la durée de passage des spermatozoïdes dans l'épididyme du taureau. Ann Biol Anim Biochim Biophys. 2:51-108.
131	Ortavant R. 1956. Autoradiographie des cellules germinales du testicule de belier. Archives d'Anatomie Microscopique et de Morphologie Experimentale. 45:1-10.
132	Oud JL, de Rooij DG. 1977. Spermatogenesis in the Chinese hamster. The Anatomical Record. 187:113-123.
133	Parapanov R, Nusslé S, Vogel P. 2007. Cycle Length of Spermatogenesis in Shrews (Mammalia: Soricidae) with High and Low Metabolic Rates and Different Mating Systems. Biol Reprod. 76:833-840.
134	Parapanov R, Nusslé S, Hausser J, Vogel P. 2008. Relationships of basal metabolic rate, relative testis size and cycle length of spermatogenesis in shrews (Mammalia, Soricidae). Reprod Fertil Dev. 20:431-439.
135	Parapanov R, Nusslé S, Hausser J, Vogel P. 2008. Histological description of seminiferous epithelium and cycle length of spermatogenesis in the water shrew Neomys fodiens (Mammalia: Soricidae). Anim Reprod Sci. 107:148-160.
136	Parapanov RN, Nusslé S, Crausaz M, Senn A, Hausser J, Vogel P. 2009. Testis size, sperm characteristics and testosterone concentrations in four species of shrews (Mammalia, Soricidae). Anim Reprod Sci. 114:269-278.
137	Pasqualini T, Colillas O, Rivarola MA. 1986. Testicular and serum testosterone variations in squirrel monkeys during seasonal cyclicity. J Androl. 7:298-302.
138	Paula TAR, Chiarini-Garcia H, França LR. 1999. Seminiferous epithelium cycle and its duration in capybaras (Hydrochoerus hydrochaeris). Tissue Cell. 31:327-334.
139	Pawar HS, Wrobel K-H. 1991. The Sertoli cell of the water buffalo (Bubalus bubalis) during the spermatogenic cycle. Cell Tissue Res. 265:43-50.
140	Peirce EJ, Breed WG. 1989. Light microscopical structure of the excurrent ducts and distribution of spermatozoa in the Australian rodents Pseudomys australis and Notomys alexis. J Anat. 162:195-213.
141	Peirce EJ, Breed WG. 1990. Organization of testicular interstitial tissue of an Australian rodent, the spinifex hopping mouse, Notomys alexis. Cell Tissue Res. 260:469-477.
142	Peirce EJ, Breed WG. 2001. A comparative study of sperm production in two species of Australian arid zone rodents (Pseudomys australis, Notomys alexis) with marked differences in testis size. Reproduction. 121:239-247.
143	Pierce JD, Ferguson B, Salo AL, Sawrey DK, Shapiro LE, Taylor SA, Dewsbury DA. 1990. Patterns of sperm allocation across successive ejaculates in four species of voles (Microtus). J Reprod Fertil. 88:141-149.
144	Robb GW, Amann RP, Killian GJ. 1978. Daily sperm production and epididymal sperm reserves of pubertal and adult rats. J Reprod Fertil. 54:103-107.
145	Rojas MA, Morales B, Esponda P. 1995. Effects of photoperiod on structure of lamina propria of the testis of Octodon degus. J Morphol. 226:331-338.
146	Roosen-Runge EC. 1955. Quantitative studies on spermatogenesis in the albino rat III. Volume changes in the cells of the seminiferous tubules. Anat Rec. 123:385-398.
147	Roosen-Runge EC. 1956. Quantitative investigations on human testicular biopsies. I. Normal testis. Fertil Steril. 7:251-261.
148	Rosiepen G, Weinbauer GF, Schlatt S, Behre HM, Nieschlag E. 1994. Duration of the cycle of the seminiferous epithelium, estimated by the 5-bromodeoxyuridine technique, in laboratory and feral rats. J Reprod Fertil. 100:299-306.
149	Rosiepen G, Chapin RE, Weinbauer GF. 1995. The duration of the cycle of seminiferous epithelium is altered by the administration of 2,5-hexanedione in the adult Sprague-Dawley rat. J Androl. 16:127-135.
150	Rosiepen G, Arslan M, Clemen G, Nieschlag E, Weinbauer GF. 1997. Estimation of the duration of the cycle of the seminiferous epithelium in the non-human primate Macaca mulatta using the 5-bromodeoxyuridine technique. Cell Tissue Res. 288:365-369.
151	Russell LD, Ren HP, Hikim IS, Schulze W, Hikim APS. 1990. A comparative study in twelve mammalian species of volume densities, volumes, and numerical densities of selected testis components, emphasizing those related to the Sertoli cell. Am J Anat. 188:21-30.
152	Schön J, Göritz F, Streich J, Blottner S. 2004. Histological organization of roe deer testis throughout the seasonal cycle: variable and constant components of tubular and interstitial compartment. Anat Embryol (Berl). 208:151-159.
153	Schuler HM, Gier HT. 1976. Duration of the cycle of the seminiferous epithelium in the prairie vole (Microtus ochrogaster ochrogaster). J Exp Zool. 197:1-11.
154	Schultz AH. 1938. The relative weight of the testes in primates. Anat Rec. 72:387-394.
155	Segatelli TM, Franca LR, Pinheiro PFF, Alemida CCD, Martinez M, Martinez FE. 2004. Spermatogenic cycle length and spermatogenic efficiency in the gerbil (Meriones unguiculatus). J Androl. 25:872-880.
156	Sharma AK, Gupta RC. 1978. Epididymal sperm reserve in Buffalo-bulls (Bubalus bubalis). Andrologia. 10:479-483.
157	Sharma AK, Gupta RC. 1979. Estimation of daily sperm production rate (DSPR) by quantitative testicular histology in Buffalo-bulls (Bubalus bubalis). Arch Androl. 3:147-152.
158	Sharma AK, Gupta RC. 1980. Duration of seminiferous epithelial cycle in buffalo bulls (Bubalus bubalis). Anim Reprod Sci. 3:217-224.
159	Silva RC, Costa GMJ, Andrade LM, França LR. 2010. Testis stereology, seminiferous epithelium cycle length, and daily sperm production in the ocelot (Leopardus pardalis). Theriogenology. 73:157-167.
160	Sinha Hikim AP, Maiti BR, Ghosh A. 1985. Spermatogenesis in the bandicoot rat. I. Duration of the cycle of the seminiferous epithelium. Arch Androl. 14:151-154.
161	Sinha Hikim AP, Bartke A, Russell LD. 1988. Morphometric studies on hamster testes in gonadally active and inactive states: light microscope findings. Biol Reprod. 39:1225-1237.
162	Sinha Hikim AP, Sinha Hikim I, Amador AG, Bartke A, Woolf A, Russell LD. 1991. Reinitiation of spermatogenesis by exogenous gonadotropins in a seasonal breeder, the woodchuck (Marmota monax), during gonadal inactivity. Am J Anat. 192:194-213.
163	Smithwick EB, Young LG, Gould KG. 1996. Duration of spermatogenesis and relative frequency of each stage in the seminiferous epithelial cycle of the chimpanzee. Tissue Cell. 28:357-366.
164	Soares JM. 2009. Morfometria do testículo, duração e eficiência da espermatogênese em diferentes raças de cães (Canis familiaris). Belo Horizonte: Universidade Federal de Minas Gerais.
165	Soares JM, Avelar GF, França LR. 2009. The seminiferous epithelium cycle and its duration in different breeds of dog (Canis familiaris). J Anat. 215:462-471.
166	Soulsbury C, Iossa G. 2010. The impact of ovulation mode on sperm quantity and quality in mammals. Evol Ecol. 24:879-889.
167	Stasiak K, Janicki B, Kupcewicz B. 2010. Biologic parameters of polar fox (Alopex lagopus L.) semen during the breeding season. Turk J Vet Anim Sci. 34:327-331.
168	Suarez SS. 2006. Gamete and zygote transport. In: Neill JD, ed. Knobil and Neill's Physiology of Reproduction. Amsterdam: Elsevier. p. 113-145.
169	Swierstra EE, Foote RH. 1963. Cytology and kinetics of spermatogenesis in the rabbit. J Reprod Fertil. 5:309-322.
170	Swierstra EE, Foote RH. 1965. Duration of spermatogenesis and spermatozoan transport in the rabbit based on cytological changes, DNA synthesis and labeling with tritiated thymidine. Am J Anat. 116:401-412.
171	Swierstra EE. 1966. Structural composition of Shorthorn bull testes and daily spermatozoa production as determined by quantitative testicular histology. Canadian Journal of Animal Science. 46:107-.
172	Swierstra EE. 1968. Cytology and duration of the cycle of the seminiferous epithelium of the boar; duration of spermatozoan transit through the epididymis. Anat Rec. 161:171-186.
173	Swierstra EE. 1971. Sperm production of boars as measured from epididymal sperm reserves and quantitative testicular histology. J Reprod Fertil. 27:91-99.
174	Swierstra EE, Gebauer MR, Pickett BW. 1974. Reproductive physiology of the stallion. I. Spermatogenesis and testis composition. J Reprod Fertil. 40:113-123.
175	Taylor JM, Horner BE. 1971. Reproduction in the Australian tree-rat Conilurus penicillatus (Rodentia, Muridae). Wildlife Research. 16:1-9.
176	Taylor JM, Horner BE. 1973. Reproductive characteristics of wild native Australian Rattus (Rodentia: Muridae). Aust J Zool. 21:437-475.
177	Tourmente M, Gomendio M, Roldan E. 2011. Sperm competition and the evolution of sperm design in mammals. BMC Evol Biol. 11:12.
178	van Haaster LH, De Rooij DG. 1993. Cycle of the seminiferous epithelium in the Djungarian hamster (Phodopus sungorus sungorus). Biol Reprod. 48:515-521.
179	Vawda AI, Mandlwana JG. 1990. The effects of dietary protein deficiency on rat testicular function. Andrologia. 22:575-583.
180	Verma MC, Singh G, Sharma UD. 1965. Studies on sperm production II. Testicular and epididymal sperm reserves in buffalo-bulls as determined by direct counts. Indian Journal of Veterinary Science and Animal Husbandry. 35:331-337.
181	Vinogradov AE. 1995. Nucleotypic effect in homeotherms: body-mass-corrected basal metabolic rate of mammals is related to genome size. Evolution. 49:1249-1259.
182	Weinbauer GF, Schubert J, Yeung CH, Rosiepen G, Nieschlag E. 1998. Gonadotropin-releasing hormone antagonist arrests premeiotic germ cell proliferation but does not inhibit meiosis in the male monkey: a quantitative analysis using 5-bromodeoxyuridine and dual parameter flow cytometry. J Endocrinol. 156:23-34.
183	Weinbauer GF, Aslam H, Krishnamurthy H, Brinkworth MH, Einspanier A, Hodges JK. 2001. Quantitative analysis of spermatogenesis and apoptosis in the common marmoset (Callithrix jacchus) reveals high rates of spermatogonial turnover and high spermatogenic efficiency. Biol Reprod. 64:120-126.
184	White CR, Seymour RS. 2003. Mammalian basal metabolic rate is proportional to body mass2/3. Proc Natl Acad Sci USA. 100:4046-4049.
185	Wildeus S, Entwistle KW. 1983. A quantitative histological study of testicular and epididymal development in Bos indicus cross bulls. Anim Reprod Sci. 6:1-10.
186	Wing TY, Christensen K. 1982. Morphometric studies on rat seminiferous tubules. Am J Anat. 1982:13-25.
187	Wrobel K-H, Schimmel M. 1989. Morphology of the bovine Sertoli cell during the spermatogenetic cycle. Cell Tissue Res. 257:93-103.
188	Wrobel K-H, Keßler M, Schimmel M. 1993. Quantitative evaluations of the tubular epithelium in the testis of the fallow dear (Dama dama). Reproduction in Domestic Animals. 28:1-13.
189	Zayed AE, Hifny A, Abou-Elmagd A, Wrobel K-H. 1995. Seasonal changes in the intertubular tissue of the camel testis (Camelus dromedarius). Annals of Anatomy - Anatomischer Anzeiger. 177:199-212.
190	Zhengwei Y, McLachlan RI, Bremner WJ, Wreford NG. 1997. Quantitative (stereological) study of the normal spermatogenesis in the adult monkey (Macaca fascicularis). J Androl. 18:681-687.
191	Our own unpublished data
